# Supplementary material for: Molecular Mechanisms of Lobelia nummularia Extract in Breast Cancer: Targeting EGFR/TP53 and PI3K-AKT-mTOR Signaling via ROS-Mediated Apoptosis
Source: Curr Issues Mol Biol. 2025 Jul 14;47(7):546. doi: 10.3390/cimb47070546 (PMC12293554; doi:10.3390/cimb47070546)
Supplement: Supplementary file 1 [file cimb-47-00546-s001.zip › Table S1.xlsx]

## Sheet: Table S1
Table S1.Components of the extract of Lobelia nummularia absorbed into the serum
Retention time (sec)	Name	Formula	PubChem CID	Experimental mass	Error (ppm)	Type	ms2 Adduct	Fragment ions
31.5758	Stachydrine	C7H13NO2	115244	144.102	0.0105377	pos	[M+H]+	144.101146;84.080841;58.065159;126.128348;119.419592
44.0334	Luteolin 6-C-glucoside 8-C-arabinoside	C27H30O16	3549960	609.147	2.40958	neg	[M-H]-	609.148219;369.060713;399.068383;489.108606;339.051556
50.0078	Mecamylamine	C11H21N	4032	168.175	1.41822	pos	M+H	168.174269;96.08015;169.036027;98.09618;81.070174
55.354	KOBUSONE	C14H22O2	6710676	240.196	1.06392	pos	[M+NH4]+	240.195169;116.107206;58.065149;168.138912;96.080923
110.062	coniferin	C16H22O8	5280372	341.124	0.218303	neg	[M-H]-	59.013955;89.02417;161.061407;71.013681;119.035053
110.538	Ferulic acid	C10H10O4	445858	195.065	1.19382	pos	[M+H]+	177.053943;145.029184;117.033485;149.060482;137.059385
119.282	Fraxidin	C11H10O5	3083616	223.06	0.202181	pos	M+H	223.061278;190.02662;208.035693;107.048879;163.038906
124.828	Riboprine	C15H21N5O4	24405	336.167	1.05808	pos	M+H	204.124472;136.06205;336.170314;148.061031;161.095865
136.458	Scolymoside	C27H30O14	5282152	579.169	2.73984	pos	[M+H]+	271.05789;433.108463;85.02838;71.048962;579.161749
144.175	Pinoresinol 4-O-β-D-glucopyranoside	C26H32O11	486614	519.188	1.73378	neg	M-H	151.040621;357.134574;136.01692;342.111936;71.013654
144.197	Pinoresinol	C20H22O6	73399	341.139	1.8071	pos	M+H-H2O	137.059485;291.100616;341.194003;323.127251;271.094876
145.892	Genistein	C15H10O5	5280961	271.059	2.27391	pos	[M+H]+	271.06211;153.017829;119.049142;92.655186;272.063805
151.141	Cynaroside	C21H20O11	5280637	447.093	0.711158	neg	M-H	285.041211;447.093001;286.043464;284.031065;92.680147
161.996	Rupestonic acid	C15H20O3	24094149	249.148	6.19489	pos	M+H	249.147868;92.657727;203.143353;81.069482;145.100533
170.629	β-Ionone	C13H20O	638014	193.159	0.98105	pos	M+H	193.157839;135.11705;109.100915;175.147548;133.100598
170.724	DiosMetin 7-O-β-D-Glucuronide	C22H20O12	163006812	477.103	0.588367	pos	M+H	301.072533;286.047122;477.105174;258.05208;53.010567
269.096	Diosmetin	C16H12O6	5281612	301.071	0.943329	pos	[M+H]+	301.072595;286.047098;258.052202;81.069478;95.08489
181.792	Lobetyolin	C20H28O8	53486204	441.177	1.46245	neg	[M+FA]-	185.097802;89.024214;143.070626;59.014012;159.081211
201.319	Tuberostemonine	C22H33NO4	100781	376.248	0.252941	pos	[M+H]+	376.248801;377.247515;358.233612;147.103664;261.174318
203.194	Fraxinellone	C14H16O3	124039	215.107	0.99782	pos	M+H-H2O	215.105705;145.065711;155.085119;187.111516;169.100661
205.963	Usaramine	C18H25NO6	5281756	352.173	1.04893	pos	M+H	352.170472;295.150637;92.657724;98.096297;168.174312
209.087	Luteolin	C15H10O6	5280445	287.055	0.628453	pos	M+H	287.05467;153.018018;135.044122;288.058286;117.032437
209.134	Atractylenolide II	C15H20O2	14448070	233.154	1.65445	pos	[M+H]+	233.154667;71.048887;105.070182;131.084822;91.054277
213.75	Latifolin	C17H18O4	340211	287.125	0.343593	pos	[M+H]+	287.054684;153.018255;135.044133;288.058309;270.150185
223.922	Linarin	C28H32O14	5317025	615.169	0.972719	pos	M+Na	615.169949;307.055942;331.100059;68.351735;493.124227
226.623	(2S,3R,4S)-4-Hydroxyisoleucine	C6H13NO3	6918732	130.086	2.45628	pos	M+H-H2O	84.044273;130.064604;107.950323;71.929408;125.960848
230.928	Methyl 4-hydroxycinnamate	C10H10O3	5319562	177.056	2.4036	neg	[M-H]-	177.054427;145.029807;117.034873;121.029215;118.043024
243.296	Acacetin	C16H12O5	5280442	285.075	1.04978	pos	M+H	285.076868;270.053533;242.056158;92.656033;286.079336
248.736	Ergolide	C17H22O5	185786	324.178	0.361925	pos	M+NH4	324.177938;211.094179;98.096178;92.656032;154.082545
252.173	syringaresinol	C22H26O8	332426	419.168	0.756695	pos	[M+H]+	419.168493;132.065422;72.044052;257.114948;254.958445
259.442	Kavain	C14H14O3	5281565	213.091	0.126984	pos	M+H-H2O	213.091787;185.096444;142.078457;154.078911;157.101219
261.257	Inulicin	C17H24O5	75528891	326.196	0.587207	pos	M+NH4	85.028377;326.196542;183.101269;267.122701;165.091525
268.899	Bisabolangelone	C15H20O3	10399769	247.134	0.0908073	neg	M-H	247.132609;203.143286;248.137682;162.837881;92.676764
292.379	Alloimperatorin	C16H14O4	69502	271.094	0.594815	pos	M+H	271.094804;105.382367;92.132945;192.297717;259.592281
305.905	Zedoarondiol	C15H24O3	14632997	253.18	1.18481	pos	[M+H]+	93.069488;81.069513;121.10071;79.054399;107.085486
314.085	Atractylenolide III	C15H20O3	155948	249.149	1.34515	pos	[M+H]+	249.14809;119.08487;92.661102;147.079977;252.132632
321.513	Bruceine A	C26H34O11	160006	539.213	0.284396	neg	M-H+H2O	539.205976;113.024072;85.029152;75.008734;71.013838
321.7	Marrubiin	C20H28O4	73401	331.192	1.0724	neg	M-H	331.193862;332.196479;313.181246;92.67761;133.520065
326.329	Dihydroactinidiolide	C11H16O2	27209	181.123	3.18326	pos	M+H	181.122452;135.11727;163.112022;107.085367;121.100795
341.735	Butyl isobutyl phthalate	C16H22O4	28813	301.141	1.01182	pos	M+Na	301.141862;286.047221;81.069483;184.650306;92.656035
372.685	Saikosaponin D	C42H68O13	107793	803.452	2.23512	pos	[M+Na]+	803.463922;803.507124;92.654344;641.40604;625.930823
385.895	Terminolic acid	C30H48O6	12314613	503.338	0.475783	neg	M-H	503.341111;55.928854;504.338726;311.375763;110.400566
404.626	Crocetin	C20H24O4	5281232	329.172	0.900207	pos	[M+H]+	329.172948;149.692598;256.954708;336.743959;171.70608
418.236	AKBA	C32H48O5	11168203	513.355	0.370144	pos	M+H	513.35574;57.039088;92.658572;495.343888;514.360992
430.64	Quillaic acid	C30H46O5	101810	485.328	1.46059	neg	M-H	485.32381;53.927556;486.328987;92.675918;379.981476
436.014	(4aS,6aS,6bR,9R,10R,11R,12aR)-10,11-dihydroxy-9-(hydroxymethyl)-2,2,6a,6b,9,12a-hexamethyl-1,3,4,5,6,6a,7,8,8a,10,11,12,13,14b-tetradecahydropicene-4a-carboxylic acid	C30H48O5	23757202	489.357	0.475345	pos	[M+H]+	205.160139;191.144531;453.341398;203.17906;489.324348
437.467	Pygenic acid B	C30H48O5	12308659	487.342	1.75072	neg	[M-H]-	487.347592;488.34909;54.15171;111.009208;92.68015
455.382	Apigenin	C15H10O5	5280443	269.045	2.80928	neg	[M-H]-	269.044494;225.055691;62.963937;270.047442;241.050221
472.593	Cimigenol	C30H48O5	16020000	471.347	0.585572	pos	M+H-H2O	471.350356;453.333917;185.131764;435.325276;293.227612
482.522	Pomolic acid	C30H48O4	382831	471.348	0.972499	neg	M-H	471.346489;52.374449;472.34771;133.289188;134.079265
515.5	Corosolic acid	C30H48O4	15917996	473.363	0.178787	pos	[M+H]+	455.35577;437.344813;295.242818;121.10064;173.131926
536.728	Oleanolic acid 28-O-β-D-glucopyranoside	C36H58O8	14189384	663.412	0.74381	neg	M+HCOO	455.35524;663.411329;617.40069;50.596811;97.568097
551.025	20-Deoxyingenol	C20H28O4	11290503	315.195	2.54674	pos	M+H-H2O	315.191006;133.100671;125.676823;189.090937;51.139422
569.836	Methyl [8]-Shogaol	C20H30O3	91721121	319.225	0.587449	pos	[M+H]+	319.225535;301.211427;109.854958;227.756837;127.093095
601.329	11-​Keto-​beta-​boswellic acid	C30H46O4	9847548	469.332	0.937304	neg	M-H	469.333839;281.241547;154.541827;357.801014;92.680998
607.388	9-hydroxy-1,4a-dimethyl-7-propan-2-yl-2,3,4,9,10,10a-hexahydrophenanthrene-1-carboxylic acid	C20H28O3	10448477	339.19	0.748602	pos	[M+Na]+	339.289571;69.069705;55.054574;95.085925;83.085622
663.461	Glaucocalyxin A	C20H28O4	10471963	350.23	0.539028	pos	M+NH4	210.111133;350.229669;192.100537;82.760478;113.752814
665.256	Enoxolone	C30H46O4	10114	469.332	0.615556	neg	[M-H]-	469.334369;52.150157;470.338904;412.977183;285.937884
718.354	Ursolic acid	C30H48O3	64945	439.357	0.763858	pos	[M+H]+	191.179464;203.179014;439.35968;95.085887;189.164795
720.026	Betulinic acid	C30H48O3	64971	455.352	1.29239	neg	[M-H]-	455.355122;456.352381;50.597151;444.575521;203.241857
754.031	alpha-Boswellic acid	C30H48O3	637234	457.37	3.93326	pos	[M+H]+	457.352924;439.35553;421.35036;193.157987;121.10064
760.816	20(S)-Protopanaxadiol	C30H52O3	11213350	483.381	0.156812	pos	[M+Na]+	483.387525;53.708146;240.276588;217.502137;480.633583
764.692	Stigmasterol	C29H48O	5280794	395.368	2.16228	pos	[M+H]+	395.368602;147.117219;81.069484;145.102194;159.116863
764.982	Eclalbasaponin I	C42H68O14	10079039	819.45	0.685052	pos	M+Na	819.456032;819.50053;91.050532;365.109116;203.052701
769.589	Micheliolide	C15H20O3	442279	266.173	1.69113	pos	M+NH4	266.172107;92.65772;129.988652;147.429102;141.661701
