# Supplementary material for: Molecular Mechanisms of Lobelia nummularia Extract in Breast Cancer: Targeting EGFR/TP53 and PI3K-AKT-mTOR Signaling via ROS-Mediated Apoptosis
Source: Curr Issues Mol Biol. 2025 Jul 14;47(7):546. doi: 10.3390/cimb47070546 (PMC12293554; doi:10.3390/cimb47070546)
Supplement: Supplementary file 1 [file cimb-47-00546-s001.zip › Table S2.xlsx]

## Sheet: Sheet1
Table S2. Target genes of the ethanol extract of Lobelia nummularia for the treatment of breast cancer.
Gene Symbol	Description	Category	Uniprot ID	GC Id	GeneCards Link
TP53	Tumor Protein P53	Protein Coding	P04637	GC17M007661	https://www.genecards.org/cgi-bin/carddisp.pl?gene=TP53
CHEK2	Checkpoint Kinase 2	Protein Coding	O96017	GC22M028687	https://www.genecards.org/cgi-bin/carddisp.pl?gene=CHEK2
ATM	ATM Serine/Threonine Kinase	Protein Coding	Q13315	GC11P108223	https://www.genecards.org/cgi-bin/carddisp.pl?gene=ATM
ERBB2	Erb-B2 Receptor Tyrosine Kinase 2	Protein Coding	P04626	GC17P039687	https://www.genecards.org/cgi-bin/carddisp.pl?gene=ERBB2
PIK3CA	Phosphatidylinositol-4,5-Bisphosphate 3-Kinase Catalytic Subunit Alpha	Protein Coding	P42336	GC03P179148	https://www.genecards.org/cgi-bin/carddisp.pl?gene=PIK3CA
ESR1	Estrogen Receptor 1	Protein Coding	P03372	GC06P151656	https://www.genecards.org/cgi-bin/carddisp.pl?gene=ESR1
EGFR	Epidermal Growth Factor Receptor	Protein Coding	P00533	GC07P055019	https://www.genecards.org/cgi-bin/carddisp.pl?gene=EGFR
MET	MET Proto-Oncogene, Receptor Tyrosine Kinase	Protein Coding	P08581	GC07P116672	https://www.genecards.org/cgi-bin/carddisp.pl?gene=MET
AKT1	AKT Serine/Threonine Kinase 1	Protein Coding	P31749	GC14M104769	https://www.genecards.org/cgi-bin/carddisp.pl?gene=AKT1
BRAF	B-Raf Proto-Oncogene, Serine/Threonine Kinase	Protein Coding	P15056	GC07M140773	https://www.genecards.org/cgi-bin/carddisp.pl?gene=BRAF
RET	Ret Proto-Oncogene	Protein Coding	P07949	GC10P044403	https://www.genecards.org/cgi-bin/carddisp.pl?gene=RET
HRAS	HRas Proto-Oncogene, GTPase	Protein Coding	P01112	GC11M011817	https://www.genecards.org/cgi-bin/carddisp.pl?gene=HRAS
MTOR	Mechanistic Target Of Rapamycin Kinase	Protein Coding	P42345	GC01M011106	https://www.genecards.org/cgi-bin/carddisp.pl?gene=MTOR
FGFR2	Fibroblast Growth Factor Receptor 2	Protein Coding	P21802	GC10M121478	https://www.genecards.org/cgi-bin/carddisp.pl?gene=FGFR2
CCND1	Cyclin D1	Protein Coding	P24385	GC11P069641	https://www.genecards.org/cgi-bin/carddisp.pl?gene=CCND1
ALK	ALK Receptor Tyrosine Kinase	Protein Coding	Q9UM73	GC02M029190	https://www.genecards.org/cgi-bin/carddisp.pl?gene=ALK
TERT	Telomerase Reverse Transcriptase	Protein Coding	O14746	GC05M001253	https://www.genecards.org/cgi-bin/carddisp.pl?gene=TERT
AR	Androgen Receptor	Protein Coding	P10275	GC0XP067544	https://www.genecards.org/cgi-bin/carddisp.pl?gene=AR
JUN	Jun Proto-Oncogene, AP-1 Transcription Factor Subunit	Protein Coding	P05412	GC01M058780	https://www.genecards.org/cgi-bin/carddisp.pl?gene=JUN
PGR	Progesterone Receptor	Protein Coding	P06401	GC11M126145	https://www.genecards.org/cgi-bin/carddisp.pl?gene=PGR
TGFBR2	Transforming Growth Factor Beta Receptor 2	Protein Coding	P37173	GC03P030623	https://www.genecards.org/cgi-bin/carddisp.pl?gene=TGFBR2
IL2	Interleukin 2	Protein Coding	P60568	GC04M122451	https://www.genecards.org/cgi-bin/carddisp.pl?gene=IL2
CYP17A1	Cytochrome P450 Family 17 Subfamily A Member 1	Protein Coding	P05093	GC10M102830	https://www.genecards.org/cgi-bin/carddisp.pl?gene=CYP17A1
STAT3	Signal Transducer And Activator Of Transcription 3	Protein Coding	P40763	GC17M042313	https://www.genecards.org/cgi-bin/carddisp.pl?gene=STAT3
NFE2L2	NFE2 Like BZIP Transcription Factor 2	Protein Coding	Q16236	GC02M177227	https://www.genecards.org/cgi-bin/carddisp.pl?gene=NFE2L2
CDK2	Cyclin Dependent Kinase 2	Protein Coding	P24941	GC12P055966	https://www.genecards.org/cgi-bin/carddisp.pl?gene=CDK2
BCL2	BCL2 Apoptosis Regulator	Protein Coding	P10415	GC18M063123	https://www.genecards.org/cgi-bin/carddisp.pl?gene=BCL2
VEGFA	Vascular Endothelial Growth Factor A	Protein Coding	P15692	GC06P043770	https://www.genecards.org/cgi-bin/carddisp.pl?gene=VEGFA
CYP19A1	Cytochrome P450 Family 19 Subfamily A Member 1	Protein Coding	P11511	GC15M051208	https://www.genecards.org/cgi-bin/carddisp.pl?gene=CYP19A1
MDM2	MDM2 Proto-Oncogene	Protein Coding	Q00987	GC12P068808	https://www.genecards.org/cgi-bin/carddisp.pl?gene=MDM2
ITGB1	Integrin Subunit Beta 1	Protein Coding	P05556	GC10M035774	https://www.genecards.org/cgi-bin/carddisp.pl?gene=ITGB1
FGFR1	Fibroblast Growth Factor Receptor 1	Protein Coding	P11362	GC08M038400	https://www.genecards.org/cgi-bin/carddisp.pl?gene=FGFR1
MAPK1	Mitogen-Activated Protein Kinase 1	Protein Coding	P28482	GC22M021759	https://www.genecards.org/cgi-bin/carddisp.pl?gene=MAPK1
KIT	KIT Proto-Oncogene, Receptor Tyrosine Kinase	Protein Coding	P10721	GC04P054657	https://www.genecards.org/cgi-bin/carddisp.pl?gene=KIT
ESR2	Estrogen Receptor 2	Protein Coding	Q92731	GC14M064084	https://www.genecards.org/cgi-bin/carddisp.pl?gene=ESR2
CDK4	Cyclin Dependent Kinase 4	Protein Coding	P11802	GC12M059354	https://www.genecards.org/cgi-bin/carddisp.pl?gene=CDK4
HIF1A	Hypoxia Inducible Factor 1 Subunit Alpha	Protein Coding	Q16665	GC14P061695	https://www.genecards.org/cgi-bin/carddisp.pl?gene=HIF1A
PTGS2	Prostaglandin-Endoperoxide Synthase 2	Protein Coding	P35354	GC01M186671	https://www.genecards.org/cgi-bin/carddisp.pl?gene=PTGS2
MMP9	Matrix Metallopeptidase 9	Protein Coding	P14780	GC20P046008	https://www.genecards.org/cgi-bin/carddisp.pl?gene=MMP9
IL1B	Interleukin 1 Beta	Protein Coding	P01584	GC02M112829	https://www.genecards.org/cgi-bin/carddisp.pl?gene=IL1B
SETD2	SET Domain Containing 2, Histone Lysine Methyltransferase	Protein Coding	Q9BYW2	GC03M047033	https://www.genecards.org/cgi-bin/carddisp.pl?gene=SETD2
IL6	Interleukin 6	Protein Coding	P05231	GC07P022725	https://www.genecards.org/cgi-bin/carddisp.pl?gene=IL6
MMP2	Matrix Metallopeptidase 2	Protein Coding	P08253	GC16P082389	https://www.genecards.org/cgi-bin/carddisp.pl?gene=MMP2
PPARG	Peroxisome Proliferator Activated Receptor Gamma	Protein Coding	P37231	GC03P012287	https://www.genecards.org/cgi-bin/carddisp.pl?gene=PPARG
IGF1R	Insulin Like Growth Factor 1 Receptor	Protein Coding	P08069	GC15P098648	https://www.genecards.org/cgi-bin/carddisp.pl?gene=IGF1R
PCNA	Proliferating Cell Nuclear Antigen	Protein Coding	P12004	GC20M005114	https://www.genecards.org/cgi-bin/carddisp.pl?gene=PCNA
ABCB1	ATP Binding Cassette Subfamily B Member 1	Protein Coding	P08183	GC07M087504	https://www.genecards.org/cgi-bin/carddisp.pl?gene=ABCB1
NQO2	N-Ribosyldihydronicotinamide:Quinone Dehydrogenase 2	Protein Coding	P16083	GC06P006437	https://www.genecards.org/cgi-bin/carddisp.pl?gene=NQO2
SRC	SRC Proto-Oncogene, Non-Receptor Tyrosine Kinase	Protein Coding	P12931	GC20P037344	https://www.genecards.org/cgi-bin/carddisp.pl?gene=SRC
AURKA	Aurora Kinase A	Protein Coding	O14965	GC20M056370	https://www.genecards.org/cgi-bin/carddisp.pl?gene=AURKA
BTK	Bruton Tyrosine Kinase	Protein Coding	Q06187	GC0XM101349	https://www.genecards.org/cgi-bin/carddisp.pl?gene=BTK
ABCG2	ATP Binding Cassette Subfamily G Member 2 (JR Blood Group)	Protein Coding	Q9UNQ0	GC04M088090	https://www.genecards.org/cgi-bin/carddisp.pl?gene=ABCG2
CASP3	Caspase 3	Protein Coding	P42574	GC04M184627	https://www.genecards.org/cgi-bin/carddisp.pl?gene=CASP3
TNF	Tumor Necrosis Factor	Protein Coding	P01375	GC06P134820	https://www.genecards.org/cgi-bin/carddisp.pl?gene=TNF
CTSD	Cathepsin D	Protein Coding	P07339	GC11M001752	https://www.genecards.org/cgi-bin/carddisp.pl?gene=CTSD
KDR	Kinase Insert Domain Receptor	Protein Coding	P35968	GC04M055078	https://www.genecards.org/cgi-bin/carddisp.pl?gene=KDR
MMP1	Matrix Metallopeptidase 1	Protein Coding	P03956	GC11M126178	https://www.genecards.org/cgi-bin/carddisp.pl?gene=MMP1
PARP1	Poly(ADP-Ribose) Polymerase 1	Protein Coding	P09874	GC01M226360	https://www.genecards.org/cgi-bin/carddisp.pl?gene=PARP1
ABCC1	ATP Binding Cassette Subfamily C Member 1 (ABCC1 Blood Group)	Protein Coding	P33527	GC16P015949	https://www.genecards.org/cgi-bin/carddisp.pl?gene=ABCC1
EZH2	Enhancer Of Zeste 2 Polycomb Repressive Complex 2 Subunit	Protein Coding	Q15910	GC07M148807	https://www.genecards.org/cgi-bin/carddisp.pl?gene=EZH2
CXCL8	C-X-C Motif Chemokine Ligand 8	Protein Coding	P10145	GC04P073740	https://www.genecards.org/cgi-bin/carddisp.pl?gene=CXCL8
CYP1A1	Cytochrome P450 Family 1 Subfamily A Member 1	Protein Coding	P04798	GC15M074719	https://www.genecards.org/cgi-bin/carddisp.pl?gene=CYP1A1
PLAU	Plasminogen Activator, Urokinase	Protein Coding	P00749	GC10P073909	https://www.genecards.org/cgi-bin/carddisp.pl?gene=PLAU
PIK3R1	Phosphoinositide-3-Kinase Regulatory Subunit 1	Protein Coding	P27986	GC05P068215	https://www.genecards.org/cgi-bin/carddisp.pl?gene=PIK3R1
PTPN11	Protein Tyrosine Phosphatase Non-Receptor Type 11	Protein Coding	Q06124	GC12P112418	https://www.genecards.org/cgi-bin/carddisp.pl?gene=PTPN11
TYMS	Thymidylate Synthetase	Protein Coding	P04818	GC18P000657	https://www.genecards.org/cgi-bin/carddisp.pl?gene=TYMS
PIK3CG	Phosphatidylinositol-4,5-Bisphosphate 3-Kinase Catalytic Subunit Gamma	Protein Coding	P48736	GC07P106865	https://www.genecards.org/cgi-bin/carddisp.pl?gene=PIK3CG
FLT1	Fms Related Receptor Tyrosine Kinase 1	Protein Coding	P17948	GC13M028300	https://www.genecards.org/cgi-bin/carddisp.pl?gene=FLT1
CA9	Carbonic Anhydrase 9	Protein Coding	Q16790	GC09P035673	https://www.genecards.org/cgi-bin/carddisp.pl?gene=CA9
FGF2	Fibroblast Growth Factor 2	Protein Coding	P09038	GC04P122826	https://www.genecards.org/cgi-bin/carddisp.pl?gene=FGF2
RAF1	Raf-1 Proto-Oncogene, Serine/Threonine Kinase	Protein Coding	P04049	GC03M012583	https://www.genecards.org/cgi-bin/carddisp.pl?gene=RAF1
MMP14	Matrix Metallopeptidase 14	Protein Coding	P50281	GC14P045941	https://www.genecards.org/cgi-bin/carddisp.pl?gene=MMP14
IGFBP3	Insulin Like Growth Factor Binding Protein 3	Protein Coding	P17936	GC07M045912	https://www.genecards.org/cgi-bin/carddisp.pl?gene=IGFBP3
ICAM1	Intercellular Adhesion Molecule 1	Protein Coding	P05362	GC19P112296	https://www.genecards.org/cgi-bin/carddisp.pl?gene=ICAM1
SLC2A1	Solute Carrier Family 2 Member 1	Protein Coding	P11166	GC01M042925	https://www.genecards.org/cgi-bin/carddisp.pl?gene=SLC2A1
VDR	Vitamin D Receptor	Protein Coding	P11473	GC12M047841	https://www.genecards.org/cgi-bin/carddisp.pl?gene=VDR
TOP2A	DNA Topoisomerase II Alpha	Protein Coding	P11388	GC17M040388	https://www.genecards.org/cgi-bin/carddisp.pl?gene=TOP2A
CDK6	Cyclin Dependent Kinase 6	Protein Coding	Q00534	GC07M092604	https://www.genecards.org/cgi-bin/carddisp.pl?gene=CDK6
MAPK3	Mitogen-Activated Protein Kinase 3	Protein Coding	P27361	GC16M044057	https://www.genecards.org/cgi-bin/carddisp.pl?gene=MAPK3
MAPK8	Mitogen-Activated Protein Kinase 8	Protein Coding	P45983	GC10P048306	https://www.genecards.org/cgi-bin/carddisp.pl?gene=MAPK8
CDK1	Cyclin Dependent Kinase 1	Protein Coding	P06493	GC10P060772	https://www.genecards.org/cgi-bin/carddisp.pl?gene=CDK1
PTK2	Protein Tyrosine Kinase 2	Protein Coding	Q05397	GC08M140657	https://www.genecards.org/cgi-bin/carddisp.pl?gene=PTK2
EPHA2	EPH Receptor A2	Protein Coding	P29317	GC01M016124	https://www.genecards.org/cgi-bin/carddisp.pl?gene=EPHA2
RARB	Retinoic Acid Receptor Beta	Protein Coding	P10826	GC03P024689	https://www.genecards.org/cgi-bin/carddisp.pl?gene=RARB
CCNB1	Cyclin B1	Protein Coding	P14635	GC05P069167	https://www.genecards.org/cgi-bin/carddisp.pl?gene=CCNB1
CYP1B1	Cytochrome P450 Family 1 Subfamily B Member 1	Protein Coding	Q16678	GC02M038066	https://www.genecards.org/cgi-bin/carddisp.pl?gene=CYP1B1
RELA	RELA Proto-Oncogene, NF-KB Subunit	Protein Coding	Q04206	GC11M065653	https://www.genecards.org/cgi-bin/carddisp.pl?gene=RELA
MAPK14	Mitogen-Activated Protein Kinase 14	Protein Coding	Q16539	GC06P134977	https://www.genecards.org/cgi-bin/carddisp.pl?gene=MAPK14
JAK2	Janus Kinase 2	Protein Coding	O60674	GC09P004985	https://www.genecards.org/cgi-bin/carddisp.pl?gene=JAK2
LGALS3	Galectin 3	Protein Coding	P17931	GC14P055124	https://www.genecards.org/cgi-bin/carddisp.pl?gene=LGALS3
CCNE1	Cyclin E1	Protein Coding	P24864	GC19P029811	https://www.genecards.org/cgi-bin/carddisp.pl?gene=CCNE1
MMP7	Matrix Metallopeptidase 7	Protein Coding	P09237	GC11M126171	https://www.genecards.org/cgi-bin/carddisp.pl?gene=MMP7
GSK3B	Glycogen Synthase Kinase 3 Beta	Protein Coding	P49841	GC03M119821	https://www.genecards.org/cgi-bin/carddisp.pl?gene=GSK3B
FASN	Fatty Acid Synthase	Protein Coding	P49327	GC17M082078	https://www.genecards.org/cgi-bin/carddisp.pl?gene=FASN
CHEK1	Checkpoint Kinase 1	Protein Coding	O14757	GC11P125625	https://www.genecards.org/cgi-bin/carddisp.pl?gene=CHEK1
HSP90AA1	Heat Shock Protein 90 Alpha Family Class A Member 1	Protein Coding	P07900	GC14M102080	https://www.genecards.org/cgi-bin/carddisp.pl?gene=HSP90AA1
AHR	Aryl Hydrocarbon Receptor	Protein Coding	P35869	GC07P016916	https://www.genecards.org/cgi-bin/carddisp.pl?gene=AHR
RPS6KB1	Ribosomal Protein S6 Kinase B1	Protein Coding	P23443	GC17P059893	https://www.genecards.org/cgi-bin/carddisp.pl?gene=RPS6KB1
GLI1	GLI Family Zinc Finger 1	Protein Coding	P08151	GC12P060672	https://www.genecards.org/cgi-bin/carddisp.pl?gene=GLI1
KEAP1	Kelch Like ECH Associated Protein 1	Protein Coding	Q14145	GC19M010486	https://www.genecards.org/cgi-bin/carddisp.pl?gene=KEAP1
HDAC1	Histone Deacetylase 1	Protein Coding	Q13547	GC01P032292	https://www.genecards.org/cgi-bin/carddisp.pl?gene=HDAC1
PLK1	Polo Like Kinase 1	Protein Coding	P53350	GC16P081177	https://www.genecards.org/cgi-bin/carddisp.pl?gene=PLK1
PRKDC	Protein Kinase, DNA-Activated, Catalytic Subunit	Protein Coding	P78527	GC08M047773	https://www.genecards.org/cgi-bin/carddisp.pl?gene=PRKDC
PTK6	Protein Tyrosine Kinase 6	Protein Coding	Q13882	GC20M063528	https://www.genecards.org/cgi-bin/carddisp.pl?gene=PTK6
PIK3CB	Phosphatidylinositol-4,5-Bisphosphate 3-Kinase Catalytic Subunit Beta	Protein Coding	P42338	GC03M138652	https://www.genecards.org/cgi-bin/carddisp.pl?gene=PIK3CB
MMP3	Matrix Metallopeptidase 3	Protein Coding	P08254	GC11M102835	https://www.genecards.org/cgi-bin/carddisp.pl?gene=MMP3
MCL1	MCL1 Apoptosis Regulator, BCL2 Family Member	Protein Coding	Q07820	GC01M160760	https://www.genecards.org/cgi-bin/carddisp.pl?gene=MCL1
PRKCA	Protein Kinase C Alpha	Protein Coding	P17252	GC17P066302	https://www.genecards.org/cgi-bin/carddisp.pl?gene=PRKCA
MMP13	Matrix Metallopeptidase 13	Protein Coding	P45452	GC11M102942	https://www.genecards.org/cgi-bin/carddisp.pl?gene=MMP13
CYP2D6	Cytochrome P450 Family 2 Subfamily D Member 6	Protein Coding	P10635	GC22M042126	https://www.genecards.org/cgi-bin/carddisp.pl?gene=CYP2D6
EZR	Ezrin	Protein Coding	P15311	GC06M158765	https://www.genecards.org/cgi-bin/carddisp.pl?gene=EZR
LDHA	Lactate Dehydrogenase A	Protein Coding	P00338	GC11P018394	https://www.genecards.org/cgi-bin/carddisp.pl?gene=LDHA
EPAS1	Endothelial PAS Domain Protein 1	Protein Coding	Q99814	GC02P046293	https://www.genecards.org/cgi-bin/carddisp.pl?gene=EPAS1
INSR	Insulin Receptor	Protein Coding	P06213	GC19M007112	https://www.genecards.org/cgi-bin/carddisp.pl?gene=INSR
NOS2	Nitric Oxide Synthase 2	Protein Coding	P35228	GC17M027756	https://www.genecards.org/cgi-bin/carddisp.pl?gene=NOS2
MME	Membrane Metalloendopeptidase	Protein Coding	P08473	GC03P155024	https://www.genecards.org/cgi-bin/carddisp.pl?gene=MME
ABL1	ABL Proto-Oncogene 1, Non-Receptor Tyrosine Kinase	Protein Coding	P00519	GC09P130713	https://www.genecards.org/cgi-bin/carddisp.pl?gene=ABL1
XIAP	X-Linked Inhibitor Of Apoptosis	Protein Coding	P98170	GC0XP123859	https://www.genecards.org/cgi-bin/carddisp.pl?gene=XIAP
HSPA5	Heat Shock Protein Family A (Hsp70) Member 5	Protein Coding	P11021	GC09M125234	https://www.genecards.org/cgi-bin/carddisp.pl?gene=HSPA5
PAK1	P21 (RAC1) Activated Kinase 1	Protein Coding	Q13153	GC11M125835	https://www.genecards.org/cgi-bin/carddisp.pl?gene=PAK1
GRB2	Growth Factor Receptor Bound Protein 2	Protein Coding	P62993	GC17M075318	https://www.genecards.org/cgi-bin/carddisp.pl?gene=GRB2
RARA	Retinoic Acid Receptor Alpha	Protein Coding	P10276	GC17P040309	https://www.genecards.org/cgi-bin/carddisp.pl?gene=RARA
HPSE	Heparanase	Protein Coding	Q9Y251	GC04M083292	https://www.genecards.org/cgi-bin/carddisp.pl?gene=HPSE
CTSB	Cathepsin B	Protein Coding	P07858	GC08M011842	https://www.genecards.org/cgi-bin/carddisp.pl?gene=CTSB
CYP3A4	Cytochrome P450 Family 3 Subfamily A Member 4	Protein Coding	P08684	GC07M100029	https://www.genecards.org/cgi-bin/carddisp.pl?gene=CYP3A4
PIK3CD	Phosphatidylinositol-4,5-Bisphosphate 3-Kinase Catalytic Subunit Delta	Protein Coding	O00329	GC01P039534	https://www.genecards.org/cgi-bin/carddisp.pl?gene=PIK3CD
ALDH1A1	Aldehyde Dehydrogenase 1 Family Member A1	Protein Coding	P00352	GC09M072900	https://www.genecards.org/cgi-bin/carddisp.pl?gene=ALDH1A1
CASP7	Caspase 7	Protein Coding	P55210	GC10P113679	https://www.genecards.org/cgi-bin/carddisp.pl?gene=CASP7
TLR4	Toll Like Receptor 4	Protein Coding	O00206	GC09P117704	https://www.genecards.org/cgi-bin/carddisp.pl?gene=TLR4
NR3C1	Nuclear Receptor Subfamily 3 Group C Member 1	Protein Coding	P04150	GC05M143277	https://www.genecards.org/cgi-bin/carddisp.pl?gene=NR3C1
SHBG	Sex Hormone Binding Globulin	Protein Coding	P04278	GC17P007613	https://www.genecards.org/cgi-bin/carddisp.pl?gene=SHBG
APEX1	Apurinic/Apyrimidinic Endodeoxyribonuclease 1	Protein Coding	P27695	GC14P020455	https://www.genecards.org/cgi-bin/carddisp.pl?gene=APEX1
CYP1A2	Cytochrome P450 Family 1 Subfamily A Member 2	Protein Coding	P05177	GC15P074748	https://www.genecards.org/cgi-bin/carddisp.pl?gene=CYP1A2
IGFBP2	Insulin Like Growth Factor Binding Protein 2	Protein Coding	P18065	GC02P216632	https://www.genecards.org/cgi-bin/carddisp.pl?gene=IGFBP2
FGF1	Fibroblast Growth Factor 1	Protein Coding	P05230	GC05M142555	https://www.genecards.org/cgi-bin/carddisp.pl?gene=FGF1
EPHB4	EPH Receptor B4	Protein Coding	P54760	GC07M105312	https://www.genecards.org/cgi-bin/carddisp.pl?gene=EPHB4
CSF1R	Colony Stimulating Factor 1 Receptor	Protein Coding	P07333	GC05M150053	https://www.genecards.org/cgi-bin/carddisp.pl?gene=CSF1R
HSD17B1	Hydroxysteroid 17-Beta Dehydrogenase 1	Protein Coding	P14061	GC17P112329	https://www.genecards.org/cgi-bin/carddisp.pl?gene=HSD17B1
CASR	Calcium Sensing Receptor	Protein Coding	P41180	GC03P122183	https://www.genecards.org/cgi-bin/carddisp.pl?gene=CASR
TEK	TEK Receptor Tyrosine Kinase	Protein Coding	Q02763	GC09P027109	https://www.genecards.org/cgi-bin/carddisp.pl?gene=TEK
CDC25A	Cell Division Cycle 25A	Protein Coding	P30304	GC03M048307	https://www.genecards.org/cgi-bin/carddisp.pl?gene=CDC25A
EPHB2	EPH Receptor B2	Protein Coding	P29323	GC01P022710	https://www.genecards.org/cgi-bin/carddisp.pl?gene=EPHB2
STS	Steroid Sulfatase	Protein Coding	P08842	GC0XP007146	https://www.genecards.org/cgi-bin/carddisp.pl?gene=STS
TUBB3	Tubulin Beta 3 Class III	Protein Coding	Q13509	GC16P095438	https://www.genecards.org/cgi-bin/carddisp.pl?gene=TUBB3
PTK2B	Protein Tyrosine Kinase 2 Beta	Protein Coding	Q14289	GC08P027311	https://www.genecards.org/cgi-bin/carddisp.pl?gene=PTK2B
BRD4	Bromodomain Containing 4	Protein Coding	O60885	GC19M092256	https://www.genecards.org/cgi-bin/carddisp.pl?gene=BRD4
IGFBP5	Insulin Like Growth Factor Binding Protein 5	Protein Coding	P24593	GC02M216672	https://www.genecards.org/cgi-bin/carddisp.pl?gene=IGFBP5
DAPK1	Death Associated Protein Kinase 1	Protein Coding	P53355	GC09P087497	https://www.genecards.org/cgi-bin/carddisp.pl?gene=DAPK1
PIN1	Peptidylprolyl Cis/Trans Isomerase, NIMA-Interacting 1	Protein Coding	Q13526	GC19P009835	https://www.genecards.org/cgi-bin/carddisp.pl?gene=PIN1
IDO1	Indoleamine 2,3-Dioxygenase 1	Protein Coding	P14902	GC08P040225	https://www.genecards.org/cgi-bin/carddisp.pl?gene=IDO1
HMOX1	Heme Oxygenase 1	Protein Coding	P09601	GC22P035380	https://www.genecards.org/cgi-bin/carddisp.pl?gene=HMOX1
NAT1	N-Acetyltransferase 1	Protein Coding	P18440	GC08P018183	https://www.genecards.org/cgi-bin/carddisp.pl?gene=NAT1
PPARA	Peroxisome Proliferator Activated Receptor Alpha	Protein Coding	Q07869	GC22P046150	https://www.genecards.org/cgi-bin/carddisp.pl?gene=PPARA
SYK	Spleen Associated Tyrosine Kinase	Protein Coding	P43405	GC09P099958	https://www.genecards.org/cgi-bin/carddisp.pl?gene=SYK
NOS3	Nitric Oxide Synthase 3	Protein Coding	P29474	GC07P158097	https://www.genecards.org/cgi-bin/carddisp.pl?gene=NOS3
ADH1C	Alcohol Dehydrogenase 1C (Class I), Gamma Polypeptide	Protein Coding	P00326	GC04M099336	https://www.genecards.org/cgi-bin/carddisp.pl?gene=ADH1C
ITGB3	Integrin Subunit Beta 3	Protein Coding	P05106	GC17P112532	https://www.genecards.org/cgi-bin/carddisp.pl?gene=ITGB3
PSEN2	Presenilin 2	Protein Coding	P49810	GC01P226870	https://www.genecards.org/cgi-bin/carddisp.pl?gene=PSEN2
CCR5	C-C Motif Chemokine Receptor 5	Protein Coding	P51681	GC03P057395	https://www.genecards.org/cgi-bin/carddisp.pl?gene=CCR5
HDAC6	Histone Deacetylase 6	Protein Coding	Q9UBN7	GC0XP048801	https://www.genecards.org/cgi-bin/carddisp.pl?gene=HDAC6
KDM5B	Lysine Demethylase 5B	Protein Coding	Q9UGL1	GC01M202696	https://www.genecards.org/cgi-bin/carddisp.pl?gene=KDM5B
F3	Coagulation Factor III, Tissue Factor	Protein Coding	P13726	GC01M094873	https://www.genecards.org/cgi-bin/carddisp.pl?gene=F3
F2RL1	F2R Like Trypsin Receptor 1	Protein Coding	P55085	GC05P076818	https://www.genecards.org/cgi-bin/carddisp.pl?gene=F2RL1
TGM2	Transglutaminase 2	Protein Coding	P21980	GC20M038127	https://www.genecards.org/cgi-bin/carddisp.pl?gene=TGM2
MPO	Myeloperoxidase	Protein Coding	P05164	GC17M058269	https://www.genecards.org/cgi-bin/carddisp.pl?gene=MPO
ESRRA	Estrogen Related Receptor Alpha	Protein Coding	P11474	GC11P064305	https://www.genecards.org/cgi-bin/carddisp.pl?gene=ESRRA
CYP24A1	Cytochrome P450 Family 24 Subfamily A Member 1	Protein Coding	Q07973	GC20M054153	https://www.genecards.org/cgi-bin/carddisp.pl?gene=CYP24A1
ADAM17	ADAM Metallopeptidase Domain 17	Protein Coding	P78536	GC02M009488	https://www.genecards.org/cgi-bin/carddisp.pl?gene=ADAM17
NR1I2	Nuclear Receptor Subfamily 1 Group I Member 2	Protein Coding	O75469	GC03P119780	https://www.genecards.org/cgi-bin/carddisp.pl?gene=NR1I2
SLC16A1	Solute Carrier Family 16 Member 1	Protein Coding	P53985	GC01M113100	https://www.genecards.org/cgi-bin/carddisp.pl?gene=SLC16A1
CYP2C19	Cytochrome P450 Family 2 Subfamily C Member 19	Protein Coding	P33261	GC10P094762	https://www.genecards.org/cgi-bin/carddisp.pl?gene=CYP2C19
PLAT	Plasminogen Activator, Tissue Type	Protein Coding	P00750	GC08M042174	https://www.genecards.org/cgi-bin/carddisp.pl?gene=PLAT
AGTR1	Angiotensin II Receptor Type 1	Protein Coding	P30556	GC03P148697	https://www.genecards.org/cgi-bin/carddisp.pl?gene=AGTR1
PTPA	Protein Phosphatase 2 Phosphatase Activator	Protein Coding	Q15257	GC09P141447	https://www.genecards.org/cgi-bin/carddisp.pl?gene=PTPA
PDK1	Pyruvate Dehydrogenase Kinase 1	Protein Coding	Q15118	GC02P172555	https://www.genecards.org/cgi-bin/carddisp.pl?gene=PDK1
PDPK1	3-Phosphoinositide Dependent Protein Kinase 1	Protein Coding	O15530	GC16P002537	https://www.genecards.org/cgi-bin/carddisp.pl?gene=PDPK1
HSF1	Heat Shock Transcription Factor 1	Protein Coding	Q00613	GC08P144291	https://www.genecards.org/cgi-bin/carddisp.pl?gene=HSF1
NEK2	NIMA Related Kinase 2	Protein Coding	P51955	GC01M211658	https://www.genecards.org/cgi-bin/carddisp.pl?gene=NEK2
HK2	Hexokinase 2	Protein Coding	P52789	GC02P074947	https://www.genecards.org/cgi-bin/carddisp.pl?gene=HK2
EDNRA	Endothelin Receptor Type A	Protein Coding	P25101	GC04P147480	https://www.genecards.org/cgi-bin/carddisp.pl?gene=EDNRA
ROS1	ROS Proto-Oncogene 1, Receptor Tyrosine Kinase	Protein Coding	P08922	GC06M117287	https://www.genecards.org/cgi-bin/carddisp.pl?gene=ROS1
PDCD4	Programmed Cell Death 4	Protein Coding	Q53EL6	GC10P110871	https://www.genecards.org/cgi-bin/carddisp.pl?gene=PDCD4
PON1	Paraoxonase 1	Protein Coding	P27169	GC07M095297	https://www.genecards.org/cgi-bin/carddisp.pl?gene=PON1
MIF	Macrophage Migration Inhibitory Factor	Protein Coding	P14174	GC22P023894	https://www.genecards.org/cgi-bin/carddisp.pl?gene=MIF
NAMPT	Nicotinamide Phosphoribosyltransferase	Protein Coding	P43490	GC07M106248	https://www.genecards.org/cgi-bin/carddisp.pl?gene=NAMPT
PTGS1	Prostaglandin-Endoperoxide Synthase 1	Protein Coding	P23219	GC09P122370	https://www.genecards.org/cgi-bin/carddisp.pl?gene=PTGS1
TLR9	Toll Like Receptor 9	Protein Coding	Q9NR96	GC03M053878	https://www.genecards.org/cgi-bin/carddisp.pl?gene=TLR9
ACE	Angiotensin I Converting Enzyme	Protein Coding	P12821	GC17P063477	https://www.genecards.org/cgi-bin/carddisp.pl?gene=ACE
PLG	Plasminogen	Protein Coding	P00747	GC06P160702	https://www.genecards.org/cgi-bin/carddisp.pl?gene=PLG
CXCR2	C-X-C Motif Chemokine Receptor 2	Protein Coding	P25025	GC02P218125	https://www.genecards.org/cgi-bin/carddisp.pl?gene=CXCR2
CTSL	Cathepsin L	Protein Coding	P07711	GC09P087725	https://www.genecards.org/cgi-bin/carddisp.pl?gene=CTSL
CXCR3	C-X-C Motif Chemokine Receptor 3	Protein Coding	P49682	GC0XM071615	https://www.genecards.org/cgi-bin/carddisp.pl?gene=CXCR3
PTPN1	Protein Tyrosine Phosphatase Non-Receptor Type 1	Protein Coding	P18031	GC20P050510	https://www.genecards.org/cgi-bin/carddisp.pl?gene=PTPN1
CA12	Carbonic Anhydrase 12	Protein Coding	O43570	GC15M063321	https://www.genecards.org/cgi-bin/carddisp.pl?gene=CA12
PRKAA2	Protein Kinase AMP-Activated Catalytic Subunit Alpha 2	Protein Coding	P54646	GC01P056645	https://www.genecards.org/cgi-bin/carddisp.pl?gene=PRKAA2
PRKCB	Protein Kinase C Beta	Protein Coding	P05771	GC16P081181	https://www.genecards.org/cgi-bin/carddisp.pl?gene=PRKCB
ADAM10	ADAM Metallopeptidase Domain 10	Protein Coding	O14672	GC15M058588	https://www.genecards.org/cgi-bin/carddisp.pl?gene=ADAM10
SREBF2	Sterol Regulatory Element Binding Transcription Factor 2	Protein Coding	Q12772	GC22P041833	https://www.genecards.org/cgi-bin/carddisp.pl?gene=SREBF2
MMP8	Matrix Metallopeptidase 8	Protein Coding	P22894	GC11M126172	https://www.genecards.org/cgi-bin/carddisp.pl?gene=MMP8
ESRRB	Estrogen Related Receptor Beta	Protein Coding	O95718	GC14P076310	https://www.genecards.org/cgi-bin/carddisp.pl?gene=ESRRB
SOAT1	Sterol O-Acyltransferase 1	Protein Coding	P35610	GC01P179294	https://www.genecards.org/cgi-bin/carddisp.pl?gene=SOAT1
PIM1	Pim-1 Proto-Oncogene, Serine/Threonine Kinase	Protein Coding	P11309	GC06P134993	https://www.genecards.org/cgi-bin/carddisp.pl?gene=PIM1
PLA2G4A	Phospholipase A2 Group IVA	Protein Coding	P47712	GC01P186798	https://www.genecards.org/cgi-bin/carddisp.pl?gene=PLA2G4A
EDNRB	Endothelin Receptor Type B	Protein Coding	P24530	GC13M077895	https://www.genecards.org/cgi-bin/carddisp.pl?gene=EDNRB
UGT2B7	UDP Glucuronosyltransferase Family 2 Member B7	Protein Coding	P16662	GC04P069051	https://www.genecards.org/cgi-bin/carddisp.pl?gene=UGT2B7
SCD	Stearoyl-CoA Desaturase	Protein Coding	O00767	GC10P100347	https://www.genecards.org/cgi-bin/carddisp.pl?gene=SCD
BRS3	Bombesin Receptor Subtype 3	Protein Coding	P32247	GC0XP136517	https://www.genecards.org/cgi-bin/carddisp.pl?gene=BRS3
RXRB	Retinoid X Receptor Beta	Protein Coding	P28702	GC06M033193	https://www.genecards.org/cgi-bin/carddisp.pl?gene=RXRB
PRKAB1	Protein Kinase AMP-Activated Non-Catalytic Subunit Beta 1	Protein Coding	Q9Y478	GC12P119667	https://www.genecards.org/cgi-bin/carddisp.pl?gene=PRKAB1
HCN1	Hyperpolarization Activated Cyclic Nucleotide Gated Potassium Channel 1	Protein Coding	O60741	GC05M045260	https://www.genecards.org/cgi-bin/carddisp.pl?gene=HCN1
ACHE	Acetylcholinesterase (Yt Blood Group)	Protein Coding	P22303	GC07M100889	https://www.genecards.org/cgi-bin/carddisp.pl?gene=ACHE
CARM1	Coactivator Associated Arginine Methyltransferase 1	Protein Coding	Q86X55	GC19P010871	https://www.genecards.org/cgi-bin/carddisp.pl?gene=CARM1
REN	Renin	Protein Coding	P00797	GC01M204154	https://www.genecards.org/cgi-bin/carddisp.pl?gene=REN
PABPC1	Poly(A) Binding Protein Cytoplasmic 1	Protein Coding	P11940	GC08M100685	https://www.genecards.org/cgi-bin/carddisp.pl?gene=PABPC1
NISCH	Nischarin	Protein Coding	Q9Y2I1	GC03P052455	https://www.genecards.org/cgi-bin/carddisp.pl?gene=NISCH
BCL2A1	BCL2 Related Protein A1	Protein Coding	Q16548	GC15M148332	https://www.genecards.org/cgi-bin/carddisp.pl?gene=BCL2A1
PDE4D	Phosphodiesterase 4D	Protein Coding	Q08499	GC05M058969	https://www.genecards.org/cgi-bin/carddisp.pl?gene=PDE4D
CNR2	Cannabinoid Receptor 2	Protein Coding	P34972	GC01M023870	https://www.genecards.org/cgi-bin/carddisp.pl?gene=CNR2
CRHR1	Corticotropin Releasing Hormone Receptor 1	Protein Coding	P34998	GC17P045784	https://www.genecards.org/cgi-bin/carddisp.pl?gene=CRHR1
GRIK2	Glutamate Ionotropic Receptor Kainate Type Subunit 2	Protein Coding	Q13002	GC06P100962	https://www.genecards.org/cgi-bin/carddisp.pl?gene=GRIK2
MTNR1A	Melatonin Receptor 1A	Protein Coding	P48039	GC04M186533	https://www.genecards.org/cgi-bin/carddisp.pl?gene=MTNR1A
AKR1B1	Aldo-Keto Reductase Family 1 Member B	Protein Coding	P15121	GC07M134442	https://www.genecards.org/cgi-bin/carddisp.pl?gene=AKR1B1
PDE2A	Phosphodiesterase 2A	Protein Coding	O00408	GC11M072576	https://www.genecards.org/cgi-bin/carddisp.pl?gene=PDE2A
CMA1	Chymase 1	Protein Coding	P23946	GC14M027103	https://www.genecards.org/cgi-bin/carddisp.pl?gene=CMA1
LNPEP	Leucyl And Cystinyl Aminopeptidase	Protein Coding	Q9UIQ6	GC05P096935	https://www.genecards.org/cgi-bin/carddisp.pl?gene=LNPEP
BCHE	Butyrylcholinesterase	Protein Coding	P06276	GC03M165772	https://www.genecards.org/cgi-bin/carddisp.pl?gene=BCHE
